# Supplementary material for: RNA Modification-Related Genetic Variants in Genomic Loci Associated with Bone Mineral Density and Fracture
Source: Genes (Basel). 2022 Oct 18;13(10):1892. doi: 10.3390/genes13101892 (PMC9601451; doi:10.3390/genes13101892)
Supplement: Supplementary file 1 [file genes-13-01892-s001.zip]

Archive with 2 entries (2 files):
- Figure S1.pptx
- Supplementary_tables.pdf
